# Supplementary material for: The Class III Peroxidase (POD) Gene Family in Cassava: Identification, Phylogeny, Duplication, and Expression
Source: Int J Mol Sci. 2019 Jun 3;20(11):2730. doi: 10.3390/ijms20112730 (PMC6600411; doi:10.3390/ijms20112730)
Supplement: Supplementary file 1 [file ijms-20-02730-s001.zip]

Archive with 1 entries (1 files):
- ijms-496223-SI.xlsx
