# Supplementary material for: The Class III Peroxidase (POD) Gene Family in Cassava: Identification, Phylogeny, Duplication, and Expression
Source: Int J Mol Sci. 2019 Jun 3;20(11):2730. doi: 10.3390/ijms20112730 (PMC6600411; doi:10.3390/ijms20112730)
Supplement: Supplementary file 1 [file ijms-20-02730-s001.zip › ijms-496223-SI.xlsx]

## Sheet: Table S1
Table S1. Characteristics of PODs in cassava
Gene name	Gene ID	Amino acids	MW(kDa)	PI
MePOD1	cassava4.1_011142m	342	37.4	6.12
MePOD2	cassava4.1_011305m	338	36.18	4.82
MePOD3	cassava4.1_011556m	332	36.07	5
MePOD4	cassava4.1_011574m	331	36.12	9.09
MePOD5	cassava4.1_011604m	330	36.96	5.37
MePOD6	cassava4.1_011653m	329	35.33	6.3
MePOD7	cassava4.1_011662m	328	35.93	8.75
MePOD8	cassava4.1_011704m	328	36.2	4.64
MePOD9	cassava4.1_011738m	327	35.8	9.36
MePOD10	cassava4.1_011768m	326	35.07	6.59
MePOD11	cassava4.1_011775m	326	35.38	6.31
MePOD12	cassava4.1_011778m	326	35.34	9.37
MePOD13	cassava4.1_011779m	326	35.12	9.31
MePOD14	cassava4.1_011787m	325	34.99	8.56
MePOD15	cassava4.1_011804m	325	34.81	7.5
MePOD16	cassava4.1_011844m	324	35.56	6.51
MePOD17	cassava4.1_011945m	321	34.55	8.59
MePOD18	cassava4.1_011950m	321	34.51	9.11
MePOD19	cassava4.1_012020m	319	35.58	8.04
MePOD20	cassava4.1_012064m	318	36.01	7.1
MePOD21	cassava4.1_012124m	316	34.15	8.69
MePOD22	cassava4.1_012142m	316	34.04	8.97
MePOD23	cassava4.1_024509m	250	27.72	6
MePOD24	cassava4.1_021696m	328	34.99	7.51
MePOD25	cassava4.1_021806m	329	36.08	9.19
MePOD26	cassava4.1_021987m	335	36.06	4.43
MePOD27	cassava4.1_022224m	327	36.1	5.31
MePOD28	cassava4.1_022283m	324	34.65	5.13
MePOD29	cassava4.1_022712m	323	35.18	6.97
MePOD30	cassava4.1_022772m	324	35.36	9.55
MePOD31	cassava4.1_022946m	325	34.51	5.87
MePOD32	cassava4.1_023324m	322	35.15	9.52
MePOD33	cassava4.1_023402m	340	36.69	6.98
MePOD34	cassava4.1_023529m	325	35.05	8.54
MePOD35	cassava4.1_023556m	327	35.7	4.89
MePOD36	cassava4.1_023964m	323	35.15	7.02
MePOD37	cassava4.1_024068m	329	35.85	6.09
MePOD38	cassava4.1_024093m	332	36.37	9.17
MePOD39	cassava4.1_024245m	324	35.33	9.63
MePOD40	cassava4.1_024428m	346	37.59	6.23
MePOD41	cassava4.1_024710m	337	36.58	6.23
MePOD42	cassava4.1_024888m	334	36.2	8.84
MePOD43	cassava4.1_025167m	321	35.05	8.94
MePOD44	cassava4.1_025263m	325	35.03	8.34
MePOD45	cassava4.1_025314m	327	35.09	8.98
MePOD46	cassava4.1_025400m	421	46.12	6.26
MePOD47	cassava4.1_025818m	333	36.33	5.7
MePOD48	cassava4.1_026031m	328	36.09	8.5
MePOD49	cassava4.1_026282m	334	36.1	9.05
MePOD50	cassava4.1_026378m	327	36.34	8.54
MePOD51	cassava4.1_027345m	333	36.94	5.45
MePOD52	cassava4.1_027488m	321	35.73	9.11
MePOD53	cassava4.1_027519m	328	35.68	9.4
MePOD54	cassava4.1_028049m	319	35.03	8.72
MePOD55	cassava4.1_028102m	319	34.49	5.64
MePOD56	cassava4.1_028656m	325	34.91	8.05
MePOD57	cassava4.1_028760m	261	28.07	4.9
MePOD58	cassava4.1_029175m	328	36.2	9.07
MePOD59	cassava4.1_029287m	349	38.44	9.13
MePOD60	cassava4.1_029294m	329	35.43	8.55
MePOD61	cassava4.1_029336m	322	34.74	5.36
MePOD62	cassava4.1_029372m	329	35.49	8.82
MePOD63	cassava4.1_018316m	152	16.64	5.7
MePOD64	cassava4.1_029862m	316	33.89	8.72
MePOD65	cassava4.1_030116m	320	34.34	8.36
MePOD66	cassava4.1_030160m	343	36.31	4.66
MePOD67	cassava4.1_030211m	326	34.86	4.72
MePOD68	cassava4.1_030233m	333	36.3	5.69
MePOD69	cassava4.1_015974m	216	22.78	6.81
MePOD70	cassava4.1_030342m	311	34.64	5.08
MePOD71	cassava4.1_030389m	331	35.5	5.57
MePOD72	cassava4.1_030462m	318	34.44	9.26
MePOD73	cassava4.1_030603m	343	36.77	7.56
MePOD74	cassava4.1_030936m	316	34.27	9.57
MePOD75	cassava4.1_031145m	340	37.7	8.66
MePOD76	cassava4.1_031287m	321	34.22	4.9
MePOD77	cassava4.1_031318m	326	35.6	8.02
MePOD78	cassava4.1_031396m	342	37.17	5.1
MePOD79	cassava4.1_031448m	323	35.07	8.01
MePOD80	cassava4.1_031946m	324	35.72	9.35
MePOD81	cassava4.1_032385m	318	32.88	8.42
MePOD82	cassava4.1_032435m	328	35.13	6.87
MePOD83	cassava4.1_032477m	328	36.13	7.5
MePOD84	cassava4.1_033835m	325	34.95	8.34
MePOD85	cassava4.1_033971m	321	33.8	8.35
MePOD86	cassava4.1_009867m	375	40.67	7.68
MePOD87	cassava4.1_013184m	288	31.62	7.06
MePOD88	cassava4.1_013404m	282	31.48	7.77
MePOD89	cassava4.1_013461m	280	31.04	5.4
MePOD90	cassava4.1_015741m	221	23.65	8.88
MePOD91	cassava4.1_014423m	255	28.14	6.09

## Sheet: Table S2
Table S2. The Ka/Ks ratios of duplicated POD genes in cassava
Paralogous Gene pairs	Ka	Ks	Ka/Ks	Selective Pressure
MePOD2/MePOD33	0.0567	0.1984	0.285786	Purifying selection
MePOD42/MePOD49	0.0226	0.2044	0.110568	Purifying selection
MePOD60/MePOD62	0.0308	0.1665	0.184985	Purifying selection
MePOD29/MePOD36	0.0211	0.1121	0.188225	Purifying selection
MePOD29/MePOD79	0.0259	0.1619	0.159975	Purifying selection
MePOD36/MePOD79	0.0232	0.1402	0.165478	Purifying selection
MePOD30/MePOD32	0.0152	0.2859	0.0531654	Purifying selection
MePOD30/MePOD39	0.0286	0.3082	0.0927969	Purifying selection
MePOD32/MePOD39	0.0272	0.2621	0.103777	Purifying selection
MePOD34/MePOD84	0.0109	0.1022	0.106654	Purifying selection
MePOD34/MePOD44	0.029	0.1412	0.205382	Purifying selection
MePOD34/MePOD56	0.0469	0.2277	0.205973	Purifying selection
MePOD84/MePOD44	0.029	0.1615	0.179567	Purifying selection
MePOD84/MePOD56	0.0498	0.2003	0.248627	Purifying selection
MePOD44/MePOD56	0.0388	0.1464	0.265027	Purifying selection

## Sheet: Table S3
Table S3. The expression profiles (log2-based values) of the cassava POD genes in different tissues
Gene	Arg7_stem	Arg7_leaf	Arg7_storage root	W14_stem	W14_leaf	W14_storage_root
MePOD01	4.35106	4.06661	2.77498	2.70895	7.72531	6.92761
MePOD02	-1.01548	-3.79203	-3.45476	-1.41987	0	-1.27445
MePOD03	0.80216	-3.40722	-2.89971	2.41525	-5.01431	0
MePOD04	2.01057	0	-0.143932	-2.44069	-5.15958	1.60086
MePOD05	6.15294	4.7536	7.46917	7.34586	6.99852	9.17734
MePOD06	0.132603	1.05906	0.887447	-3.30176	0.230092	0
MePOD07	1.78589	-1.78643	2.29021	0	-5.6085	3.15831
MePOD08	2.79551	2.36424	2.31798	1.69815	3.70426	3.38891
MePOD09	1.2883	-1.56151	4.32442	0.582614	-4.90703	2.19611
MePOD10	4.15851	0.440399	1.66782	4.57696	-1.90176	7.42058
MePOD11	3.29323	0.150781	4.01383	3.18277	-2.22891	7.28563
MePOD12	5.1563	3.5196	1.68548	0.534958	1.88132	3.4106
MePOD13	5.03849	2.95706	1.88063	1.68024	7.14117	3.20376
MePOD15	-2.57174	-3.36953	1.2087	0	-1.81223	0.648742
MePOD16	1.57577	-1.17618	-0.637556	0.625439	1.47543	-0.652563
MePOD17	5.71669	0.516943	4.48617	-0.742164	-2.99583	3.95522
MePOD18	-3.21102	-3.56168	0.320797	1.82	0	-1.26708
MePOD19	3.33838	1.21578	5.03765	4.55187	-2.21223	6.0135
MePOD20	-0.976103	-2.35559	0.360915	7.29813	-4.93789	-1.56637
MePOD21	6.10286	2.37515	4.1741	5.42291	-2.33834	8.09815
MePOD23	-0.260542	2.07458	-2.64337	3.01776	0.591679	0.728295
MePOD25	1.09458	2.91784	-0.546443	-3.66122	-1.23251	-1.76436
MePOD27	4.47511	1.5476	1.3069	4.42919	-2.91982	3.82383
MePOD28	0.0838465	-3.66918	2.66909	-3.20304	-1.59792	0
MePOD30	0	-0.154985	-1.89068	0	0	0
MePOD32	-0.540373	0.913638	-1.33156	-2.83888	0	0
MePOD33	-2.53777	1.43062	-2.44838	-2.24047	0	0.909765
MePOD34	0	0	-1.43281	0	0	0
MePOD37	-1.70555	-3.53854	-1.90942	0	-3.90461	0
MePOD38	3.31424	4.40773	3.11979	2.23673	2.2485	5.40548
MePOD39	-2.08825	2.66894	-2.05415	0	0	0
MePOD42	-4.62536	0	-2.50465	-2.5893	0	0
MePOD44	-3.13076	-3.62113	-0.277971	-0.549255	-5.16637	-0.138315
MePOD45	4.54937	7.17375	2.68973	3.60722	5.11255	1.18663
MePOD48	-2.80619	0	-1.19235	0	0	1.41409
MePOD50	-1.05641	0.767697	-0.307828	1.45536	0.228049	-3.94086
MePOD52	0	-3.3746	0	-3.3219	0	0
MePOD56	-4.27299	0	-3.12754	0	-3.62124	0.297391
MePOD59	-0.152625	-3.77919	-1.11032	0.0212239	-0.454969	3.31413
MePOD61	4.38299	0.795975	-0.349348	1.20079	2.05759	0
MePOD63	2.17595	4.81707	1.4222	2.70747	5.23876	0.876629
MePOD65	0.121771	0	0	-3.59556	-5.42539	-1.79466
MePOD66	0.795285	0	0	-1.40243	0	2.94461
MePOD68	-4.59779	-3.70774	0.525878	0	-5.40662	4.98848
MePOD69	2.83754	0.724161	2.72808	3.05601	2.17513	3.83105
MePOD70	4.11139	2.09407	3.75608	4.14228	1.71615	3.91686
MePOD71	0	0	-2.25306	0	0	1.26814
MePOD72	4.45222	-1.26751	1.28368	-0.462336	-3.50521	-1.51941
MePOD74	-0.0325643	-3.0026	-0.740929	-0.10025	-0.676326	-2.63243
MePOD76	0.201257	1.21131	-2.90732	-1.02498	1.88387	-0.621773
MePOD77	-2.18617	0	0	0	0	0.170348
MePOD78	0.434679	-3.26478	0	0	0	-0.288008
MePOD80	-0.297639	0	0	0	0	-1.26366
MePOD85	2.90677	2.49403	1.85402	-3.35176	-1.79414	0.905066
MePOD86	4.27311	4.20913	3.73992	3.78638	3.69411	3.55852
MePOD87	6.84554	9.36651	5.46837	4.24519	6.66022	4.8694
MePOD88	2.12548	1.63247	-0.0690992	2.20154	-0.850184	1.88918
MePOD89	11.9565	9.41349	10.4936	8.85033	9.39902	10.029
MePOD90	2.3109	4.68319	1.19137	2.03984	2.66129	1.09704

## Sheet: Table S4
Table S4. The expression profiles (log2-based fold changes) of the cassava POD genes after drought treatment
Gene	Arg7_Leaf	Arg7_Root	SC124_Leaf	SC124_Root	W14_Leaf	W14_Root
MePOD01	0.0927643	-4.26762	1.11894	-2.4014	0	4.07078
MePOD02	0	0	0	0	-1.02665	0
MePOD03	0	0	0.156433	0	0	0
MePOD04	0	-7.55504	-2.2001	-1.10548	1.73234	5.77568
MePOD05	-3.72513	-2.93405	0.0154136	-1.79635	-3.37918	-0.278459
MePOD06	0	-0.983081	0	0	0	-2.36173
MePOD07	0	-6.19737	0	-3.615	-7.21238	0
MePOD08	0.66594	2.16737	-0.971397	0.116037	0.949077	1.90838
MePOD09	0	0	0	-2.45507	1.69089	1.67535
MePOD10	0.193352	-6.48917	0.385228	-1.99757	-0.0327802	1.77389
MePOD11	0.349496	-3.67488	-1.43551	-3.39036	0	0.569334
MePOD12	0.00835953	-2.69906	0.636241	0.212928	2.11354	1.39034
MePOD13	2.8267	-1.7745	1.68609	-1.24414	-0.898648	4.3882
MePOD15	-1.08209	0.704869	0	0	-3.99828	-1.49858
MePOD16	2.6481	3.13177	2.91185	-1.15294	-7.6129	3.51186
MePOD17	1.7968	-7.60277	3.19695	-2.94078	-0.977263	0.963548
MePOD18	0	0	0	0	0	1.08492
MePOD19	0.643128	-4.93555	0.204263	-1.92117	2.39324	1.39633
MePOD20	3.24199	-2.28374	0	-2.16036	-11.9263	-2.77808
MePOD21	0.860704	-10.5377	-2.71147	-3.03821	0	-2.98243
MePOD22	0	-3.01182	0	-2.62862	0	0
MePOD23	-0.560474	0	0	2.84658	0	1.90989
MePOD25	0	-0.690942	-0.950257	0.635753	1.26764	-2.5061
MePOD26	-0.077653	0	0	0	0	0
MePOD27	-2.04898	-3.71299	-4.98217	0.912078	5.51889	-2.06306
MePOD28	0	-0.70105	0.18552	-2.35282	-4.21332	0
MePOD30	0	0	0	0	0	2.73112
MePOD32	0	-7.91801	0	-1.6668	0	4.8435
MePOD33	1.99268	0	0	0	4.87518	0
MePOD37	0	0	0	0.831232	0	0
MePOD38	-0.300399	-5.3727	2.62783	-2.33456	-0.673138	-0.987121
MePOD39	0	0	0	1.91285	0	0
MePOD40	2.74544	-1.40916	3.33278	-0.156376	0	0
MePOD41	0	0	0	0	0	-0.487497
MePOD42	0	-3.79642	0	-1.75489	0	0
MePOD43	0	-6.35017	0	-2.43917	0	0
MePOD44	0	0	0	-1.14644	0	-3.37107
MePOD45	-1.06208	-4.27714	-0.769371	-0.502321	0.75944	3.3226
MePOD48	0	-6.54657	0	-3.42433	0	6.93997
MePOD49	0	-5.35546	0	0	0	-0.484056
MePOD50	0	0	-0.184656	0	0	-0.806109
MePOD52	0	0	0	-2.47827	-1.23283	0
MePOD54	0	0	0	-3.32521	0	0
MePOD56	0	0	0	0	0	-3.84032
MePOD59	0	-0.453184	0	1.13395	-3.7024	2.73877
MePOD61	0	-1.22351	0	0	-3.6713	0
MePOD63	-0.178238	1.36546	-0.30504	0	0.530967	-0.00201941
MePOD65	0	-0.0705121	0	-3.17018	0	0
MePOD66	0	0	0	-1.51096	0	3.36442
MePOD68	0	1.12103	0	0	0	1.00646
MePOD69	-3.53184	0	2.77547	-6.25567	0	0
MePOD70	-1.84103	-0.680887	-1.69008	0.12222	3.6465	-0.244108
MePOD71	0	-4.61716	0	-2.16181	0	0
MePOD72	0	0	0	-1.95641	0	0
MePOD73	-0.349249	0	0	0	0	0
MePOD74	-0.080318	1.14113	3.6009	1.84258	-1.51893	0
MePOD75	0	0	0	0	0.748736	0
MePOD76	0	0	0	0	2.11771	0
MePOD77	0	0	0	-2.73958	0	0
MePOD78	0	-3.57251	-4.22981	-0.0885829	0	0
MePOD80	0	-3.75933	0	0	0	1.21042
MePOD82	0	-2.48118	0	0	0	0
MePOD84	0	0	0	0	0	-2.24962
MePOD85	-1.2055	0	2.83853	0.579566	1.18132	0
MePOD86	0.557647	-1.78871	0.831835	-0.630731	1.25018	1.01906
MePOD87	0	-0.718964	0	0.0796579	0	1.06656
MePOD88	0	0	0.124256	0	-0.242165	0.607435
MePOD90	-0.986206	-1.96183	-0.415108	-0.416907	1.17937	-0.0976019
MePOD91	0	0	0	0	1.66591	0

## Sheet: Table S5
Table S5. The expression profiles (log2-based fold changes) of the cassava POD genes after harvest
Gene name	Postharvest 6h/0h	Postharvest 12h/0h	Postharvest 48/0h
MePOD1	2.12198	3.90695	8.22906
MePOD2	0.436046	3.11975	7.66648
MePOD3	4.24778	-0.0108877	-1.70004
MePOD4	-0.394262	0.474026	0.983142
MePOD5	2.5776	2.88981	-0.24927
MePOD6	4.08576	4.69301	1.49404
MePOD7	-2.05076	-1.47039	-1.63758
MePOD8	-5.30855	-5.58032	-5.68533
MePOD9	-3.25094	-6.73805	-4.14073
MePOD10	0.519604	2.76937	2.32931
MePOD11	-1.48737	-0.0381262	0.252395
MePOD12	-2.2227	-2.82779	-2.84917
MePOD13	2.95197	5.18035	6.02854
MePOD14	1.92759	1.97667	0.246722
MePOD15	5.57661	7.07139	10.692
MePOD16	-1.08123	1.87408	1.50508
MePOD17	2.0255	0.1928	-3.12244
MePOD18	0	-1.42297	0
MePOD19	-0.983399	1.04135	-0.339956
MePOD21	-4.05229	-0.627848	-2.15121
MePOD22	0.415312	0.519008	0.408223
MePOD23	-2.60556	-5.76183	-5.67275
MePOD24	6.3113	5.36753	2.52713
MePOD25	4.20671	1.5392	2.96583
MePOD26	0.835801	1.30523	1.44878
MePOD27	-0.278206	-0.140188	-1.92736
MePOD28	0.791697	1.7085	4.30133
MePOD30	0.805162	2.85976	5.32035
MePOD32	0.886911	0.893574	2.16897
MePOD33	2.72826	5.88776	9.45811
MePOD34	1.36218	0.103095	-1.62198
MePOD35	1.82083	-0.705836	-0.383636
MePOD37	2.49561	-0.727386	0
MePOD38	-5.10427	-1.00108	-3.82082
MePOD39	2.86756	5.98726	10.6065
MePOD40	1.25845	0.760889	0.675011
MePOD41	-4.9512	0	-5.7883
MePOD43	-0.358771	-1.28377	1.70641
MePOD44	1.54567	0.958055	0.572297
MePOD45	2.57045	4.92021	9.33817
MePOD46	2.76759	2.63069	4.85864
MePOD47	-0.941686	0	-1.59254
MePOD48	-2.12332	-0.384868	-0.816052
MePOD50	-1.15459	-1.32272	-1.49011
MePOD52	0.794231	0.705982	0.754828
MePOD54	-1.9038	-3.34427	0.850594
MePOD56	0.215878	-0.374598	-1.54781
MePOD59	-1.87153	-2.38451	0
MePOD62	1.012	-1.10815	0.944712
MePOD63	0.725361	0.763059	0.978768
MePOD64	3.12354	2.09889	0.584571
MePOD66	-0.123975	-0.548499	-1.90385
MePOD69	0.891868	-0.0380051	1.11913
MePOD70	-3.27519	-1.42233	-1.43797
MePOD71	-3.27519	-1.42233	-1.43797
MePOD73	-3.70992	0	0
MePOD74	-0.391128	4.18638	4.86667
MePOD75	0.013771	0.518363	-0.703582
MePOD77	-1.81212	-1.28694	0.646902
MePOD78	-0.901223	-0.698698	2.18271
MePOD81	7.62589	8.39251	3.73967
MePOD82	-4.22837	-0.189324	-1.47524
MePOD84	2.8051	1	-0.515869
MePOD85	1.78971	2.18614	0.720859
MePOD86	-0.387161	0.435646	1.07939
MePOD87	0.363838	0.547637	1.08224
MePOD88	-1.90887	-0.917385	-2.28212
MePOD89	0.790406	0.472617	0.0279872
MePOD90	-0.160453	0.933412	-0.000332337
MePOD91	1.15708	3.66802	2.23958

## Sheet: Table S6
Table S6. The expression profiles (log2-based values) of the cassava POD genes after various stress treatments
Treatment	Time	POD13	POD16	POD17	POD19	POD23	POD68	POD74	POD85	POD86
ABA	2h	-2.1111	-1.27268	1.02938	-1.24107	-0.896549	-0.849414	-2.30572	1.16855	-1.51001
ABA	6h	-3.20477	-2.63469	-3.35476	-2.64205	-1.66648	-2.62264	-3.31244	0.936553	-2.42973
ABA	10h	-2.60568	-1.75302	0.143406	-1.45395	-1.97994	-1.89357	-3.1083	0.429171	-2.07
ABA	24h	-2.45348	-1.31491	-2.64314	-1.09733	0.676917	-0.920598	-3.86586	-1.38541	-2.80622
H2O2	2h	-3.74468	-3.12255	-2.57201	-2.49435	-0.305788	-1.06963	-1.22823	3.07983	-1.53032
H2O2	6h	-1.43604	-0.392497	-0.0512347	-0.0498153	1.68642	0.5763	0.884621	2.13818	0.444784
H2O2	10h	-2.46697	-2.20823	-1.42554	-0.835729	-0.745938	-2.18069	-1.78657	1.04264	-1.16391
H2O2	24h	1.01786	0.852822	2.71123	0.563051	0.420305	0.550438	0.705898	2.3617	1.85458
NaCl	2h	-1.08009	-0.897812	0.934834	-0.35583	-1.3856	-0.762657	-1.61189	-0.355073	-1.13987
NaCl	6h	-1.27467	-1.01121	1.99328	-0.841611	-0.160621	-0.489747	-0.853553	-0.619381	0.276711
NaCl	3d	-3.2641	-1.74492	3.66314	-1.99585	-1.2044	-2.34931	-2.55038	0.60353	-3.07753
NaCl	14d	-4.13188	-2.61052	-5.73543	-2.02691	-2.26722	-3.94475	-4.62167	-1.25794	-2.43035
Mannitol	2h	-2.13308	-0.928402	-1.08229	-0.126643	-0.531344	-1.48463	-1.48463	0.946072	-1.62389
Mannitol	6h	0.607636	0.58961	1.67786	0.976518	1.04913	0.12258	0.12258	0.325835	0.552072
Mannitol	3d	-2.94775	-2.48681	-0.950007	-1.5924	-0.934841	-1.71317	-1.71317	0.609613	-2.07218
Mannitol	14d	1.29823	-0.0434675	2.87609	1.29399	0.0774481	-0.541786	-0.541786	2.49711	1.8304
Cold	2h	-1.10005	-1.14653	1.53338	-0.462873	-1.05928	-1.26652	-0.534496	-1.06453	-1.97047
Cold	5h	-0.289915	-0.964911	0.321132	-0.357012	-0.147666	0.0395034	-0.749111	-2.82972	-1.5682
Cold	15h	-2.85768	-1.41604	4.0961	-1.64003	-1.16569	-1.9951	-1.387	-1.80224	-1.65895
Cold	48h	-0.519756	-0.438151	0.705845	-0.155197	-1.20873	-1.63626	-1.23352	-0.34161	-1.45451
Xam	2h	-0.852459	0.894977	1.37972	-0.954054	-1.73692	-0.756623	1.65952	-0.0460569	0.379211
Xam	6h	2.61557	2.73962	1.00162	-0.702139	-0.913053	-2.67282	1.82039	0.995969	2.1554
Xam	12h	1.92358	0.745814	3.47347	-1.6983	-0.730201	-2.15746	1.27277	2.00246	2.38513
Xam	24h	2.88179	4.6419	3.80165	-1.31337	0.430831	-3.69619	0.745452	4.57741	2.97881
MeJA	2h	-1.88326	-3.41396	-2.37827	-1.762	-2.06004	0.0713783	-0.917679	-2.12866	-0.443536
MeJA	6h	-2.03499	-3.26465	-2.40614	-2.3259	-2.41897	-1.1334	-3.21183	-1.90649	-0.915364
MeJA	12h	2.4291	-1.68395	-0.0274103	0.122461	1.265	-1.33076	-1.51527	-0.912103	1.3184
MeJA	24h	1.90156	0.476444	2.98858	2.49555	4.10427	1.94255	2.98763	4.90927	4.11846
SA	2h	0.824287	0.0876258	-1.09919	0.633003	1.57486	-0.652085	-0.0030473	1.29139	2.9322
SA	6h	2.05378	2.04117	-1.70439	2.36319	-1.26119	2.39917	-1.50083	0.225806	2.24789
SA	12h	0.22404	1.89999	-2.69928	-2.54945	-1.06184	-1.62772	0.418071	0.792997	1.98471
SA	24h	0.488854	-2.31101	0.395096	-1.12608	0.837039	2.40904	0.504285	0.232673	0.45152

## Sheet: Table S7
Table S7. Primers used in qRT-PCR analysis
Gene Name	Forward Primer	Reverse Primer
POD13	AATCCGCAGTTGAGAAAGC	TTGGTTGAGGTTAGAAGTTGG
POD16	TGGCAAGAGAAGCAGTTTATC	CTGAGAGCACAACAACATCC
POD17	GACCTAACCTTCCTCTCAG	AACCCTCCCATCTCTACG
POD19	ACGCCTCCATCCTTGTATC	GCAGTCTTAGCACGAGTTAC
POD23	CAAGGTGAGCGACGAATATC	TTAGGCGAAGGACGATGG
POD33	CAGAACAGCAAACAGAAGTC	AATGTATGAGCACCAGATAGG
POD40	GTGCTGATATTCTTGCCTTAG	TTTGGATTGTGGAGTTGGG
POD59	CAGCCACCATTCGCCTATTCTTC	TCATATCCCTCCACCCTCAAATCC
POD68	GCAACTCCTTTCCCTTCTG	CAATCCTGGTCTCATTCTGG
POD74	CTTGTCCTGGTGTTGTGTCTTG	TGCCCTGCTTGCTGTGAG
POD85	GCTGTGAACTCTGCTGTATCC	CTCTCCTGACGCTCCATCC
POD86	CACTTGACACTATCGCCATC	GAGAAGAAGAAGCAGAAGAAGG

## Sheet: Figure S1
Figure S1. Phylogenetic analyses of 91MePODs, 2 AtPRXs, 3 OsPRXs and 3 ZmPRXs
